# Supplementary material for: Cosmic Whirl: Navigating the Comet Trail in DNA: H2AX Phosphorylation and the Enigma of Uncertain Significance Variants
Source: Genes (Basel). 2024 Jun 1;15(6):724. doi: 10.3390/genes15060724 (PMC11202575; doi:10.3390/genes15060724)
Supplement: Supplementary file 1 [file genes-15-00724-s001.zip]

Archive with 1 entries (1 files):
- genes-2990258-supplementary.pdf
